# Supplementary material for: Annona crassiflora Mart. Fruit Peel Polyphenols Preserve Cardiac Antioxidant Defense and Reduce Oxidative Damage in Hyperlipidemic Mice
Source: Foods. 2023 May 23;12(11):2097. doi: 10.3390/foods12112097 (PMC10252321; doi:10.3390/foods12112097)
Supplement: Supplementary file 1 [file foods-12-02097-s001.zip]

Archive with 1 entries (1 files):
- foods-2378596-Supplementary material.pdf
